# Supplementary material for: Prospective Comparison of Handheld Ultrasound Devices from Different Manufacturers with Respect to B-Scan Quality and Clinical Significance for Various Abdominal Sonography Questions
Source: Diagnostics (Basel). 2023 Dec 8;13(24):3622. doi: 10.3390/diagnostics13243622 (PMC10742722; doi:10.3390/diagnostics13243622)
Supplement: Supplementary file 1 [file diagnostics-13-03622-s001.zip]

Archive with 1 entries (1 files):
- diagnostics-2642235-supplementary.pdf
